# Supplementary material for: Using a monitoring and evaluation framework to improve study efficiency and quality during a prospective cohort study in infants receiving rotavirus vaccination in El Alto, Bolivia: the Infant Nutrition, Inflammation, and Diarrheal Illness (NIDI) study
Source: BMC Public Health. 2017 Nov 28;17:911. doi: 10.1186/s12889-017-4904-5 (PMC5706310; doi:10.1186/s12889-017-4904-5)
Supplement: Supplementary file 1 — NIDI_Study_Questionnaire_Visit_1.pdf. NIDI Study Questionnaire - visit one. NIDI study questionnaire for visit one – baseline data collection. Includes informed consent. Note: the questionnaire was developed in Spanish and is presented here in Spanish (SAS 7 kb) [file 12889_2017_4904_MOESM1_ESM.sas]

*************************************************;
*	Programmer: Rachel M. Burke					 ;
*	Date: June 8, 2015							 ;
*	Purpose: 	Macro to create graphs that 	 ;
*				show individual child growth 	 ;
*				over time compared to WHO 		 ;
*				reference	 					 ;
*************************************************;

%macro growthcharts (ID = , LenMin = 45, LenMax = 95, AgeMax = 12, WtMax = 15,
					ref_lib = ,
					data_lib = ,
					graph_path = );

*/Notes*/;
* Arguments:
	- ID: ID number of infant to chart
	- Sex: sex of infant to chart (input 2 if girl and 1 if boy)
	- LenMin: Minimum length for infant growth charts (recommend 45 for infants followed from birth)
	- LenMax: Maximum length for infant growth charts (dependent on size and age of infants -- may first try 95 for older infants or 70-80 for younger infants)
	- AgeMax: Maximum age (in months) for infant growth charts
	- WtMax: Maximum weight (kg) for infant growth charts, recommend 15 for max length of 95 and 10-12 for max length of 70-75 -- WFL curves should be balanced
* Currently, optimized for infants < 2 years. Could be modified to do growth for up to 5 years;
* Before starting, rename dataset "data". Variables in dataset must be renamed as follows:
	- Study ID: id_number
	- Sex: sex (coded 2 if girl and 1 if boy)
	- Visit number: visit_number
	- Age (in days): age_days
	- Length (cm): length
	- Weight (kg): weight
*/Libnames
	data_lib: Input file path where study data is saved
	ref_lib: Download Length-for-age and Weight-for-length percentile expanded tables from http://www.who.int/childgrowth/standards/en/ and save in reflib location.
			  Save girls Length-for-age as LFA_F.txt, boys Length-for-age as LFA_M.txt. 
			  Save girls Weight-for-length as WFL_F.txt, boys as WFL_M.txt. 
*/ Graphics
	Graph_Path: Input pathway for location where you want to save the graphics;


libname _datalib "&data_lib";
libname _reflib "&ref_lib";

*/Graphics Options*/;
ODS Graphics on / reset=index imagename="&ID-G" width=3.25in;
ODS html image_dpi=200 gpath="&graph_path"; *Folder where graphics will be saved;


*/Import Datasets*/;
PROC IMPORT OUT= WORK.WFL_F 
            DATAFILE= "&Ref_lib\WFL_F.txt" 
            DBMS=TAB REPLACE;
     GETNAMES=YES;
     DATAROW=2; 
RUN;
Data WFL_f2;
	SET WFL_F;
	KEEP LENGTH L M S sex;
	Sex = 2;
RUN;

PROC IMPORT OUT= WORK.WFL_M 
            DATAFILE= "&Ref_lib\WFL_M.txt" 
            DBMS=TAB REPLACE;
     GETNAMES=YES;
     DATAROW=2; 
RUN;
Data WFL_m2;
	SET WFL_M;
	KEEP LENGTH L M S sex;
	Sex = 1;
RUN;
DATA WFL;
	SET WFL_F2 WFL_M2;
RUN;

PROC IMPORT OUT= WORK.LFA_F 
            DATAFILE= "&Ref_lib\LFA_F.txt" 
            DBMS=TAB REPLACE;
     GETNAMES=YES;
     DATAROW=2; 
RUN;
Data LFA_f2;
	SET LFA_F;
	KEEP DAY L M S Sex;
	Sex = 2;
RUN;

PROC IMPORT OUT= WORK.LFA_M 
            DATAFILE= "&Ref_lib\LFA_M.txt" 
            DBMS=TAB REPLACE;
     GETNAMES=YES;
     DATAROW=2; 
RUN;
Data LFA_m2;
	SET LFA_M;
	KEEP DAY L M S Sex;
	Sex = 1;
RUN;
DATA LFA;
	SET LFA_F2 LFA_M2;
	RENAME Day = Age;
RUN;


*/First create the datasets that we need*/;

Data LFA1;
	Set LFA;
	SD2_Pos=M*((1+(2*L*S))**(1/L));
	SD2_Neg=M*((1-(2*L*S))**(1/L));
	SD3_Pos=M*((1+(3*L*S))**(1/L));
	SD3_Neg=M*((1-(3*L*S))**(1/L));
	SD1_Neg=M*((1-(1*L*S))**(1/L));
	SD4_Neg=M*((1-(4*L*S))**(1/L));
	SD65_Neg=M*((1-(6.5*L*S))**(1/L));
	Months=Age/30.42;
RUN;

Data LFA_U24mo;
	Set lfa1;
	Where Age lt &Agemax*30.42;
RUN;

Data Girls_LFA_U24mo;
	Set LFA_U24mo;
	Where Sex=2;
RUN; 
PROC SORT data=girls_LFA_U24mo;
	By Age;
RUN;

Data Boys_LFA_U24mo;
	Set LFA_U24mo;
	Where Sex=1;
RUN;
PROC SORT data=Boys_LFA_U24mo;
	By Age;
RUN;


Data WFL1;
	Set WFL;
	SD05_Pos=M*(1+(0.5*L*S))**(1/L);
	SD2_Pos=M*(1+(2*L*S))**(1/L);
	SD2_Neg=M*(1-(2*L*S))**(1/L);
	SD3_Pos=M*(1+(3*L*S))**(1/L);
	SD3_Neg=M*(1-(3*L*S))**(1/L);
	SD1_Neg=M*(1-(1*L*S))**(1/L);
	SD05_Neg=M*(1-(0.5*L*S))**(1/L);
	SD45_Neg=M*(1-(4.5*L*S))**(1/L);
	SD8_Neg=M*(1-(8*L*S))**(1/L);
RUN;

Data WFL_U24mo;
	Set WFL1;
	Where length lt &LenMax;
RUN;

Data Girls_WFL_U24mo;
	Set WFL_U24mo;
	Where Sex=2;
RUN;
PROC SORT data=girls_WFL_U24mo;
	By length;
RUN;

Data Boys_WFL_U24mo;
	Set WFL_U24mo;
	Where Sex=1;
RUN;
PROC SORT data=Boys_WFL_U24mo;
	By length;
RUN;

*/Grab and subset dataset*/;
Data subset;
	Set _datalib.data; 
	Where id_number=&ID ;
	KEEP  	id_number visit_number age_days sex length weight;

	RENAME age_Days=Age;
	months = round(age_Days / 30.42, 1);
RUN;

*/Get sex of child*/;
Data _null_;
	Set subset;
	KEEP Sex;
	call symput('Sex', trim(left(put(Sex, 1.))));
RUN;


*/Merge with reference datasets*/;
PROC SORT data=subset;
	BY Age;
RUN;
Data WithBaby_Length;
	Merge subset 
		%IF &Sex=1 %then %do; Boys_LFA_U24mo; %end;
		%IF &Sex=2 %then %do; Girls_LFA_U24mo; %End;
	BY Age;
RUN;

PROC SORT data=subset;
	By length;
RUN;
Data WithBaby_Weight;
	Merge subset 
		%IF &Sex=1 %then %do; Boys_WFL_U24mo ; %end;
		%IF &Sex=2 %then %do; Girls_WFL_U24mo; %End;
	BY length;
RUN;


*/Graphs Baby*/;
PROC SGPLOT data=withbaby_length NOAUTOLEGEND;
	Title "Length for Age"; *Can change labels to native language;
	series x=months y=SD2_Pos;
	inset "Above Average" /noborder position=topleft  textattrs=(weight=bold);
	Series x=months y=SD3_Pos;
	Series x=months y=SD2_Neg ;
	Series x=months y=SD1_Neg / curvelabel="Normal" curvelabelattrs=(Weight=bold) 
								curvelabelpos=max curvelabelloc=inside lineattrs=(thickness=0);
	Band x=months upper=SD2_Neg lower=SD3_Neg / fillattrs=(color=gray) transparency=0.75;
	Series x=months y=SD4_Neg /	curvelabel="Stunting" curvelabelattrs=(Weight=bold) 
								curvelabelpos=max curvelabelloc=inside lineattrs=(thickness=0);
	Band x=months upper=SD3_Neg lower=0 / fillattrs=(color=gray)  transparency=0.5;
	Series x=months y=SD3_Neg ;
	Series x=months y=SD65_Neg / curvelabel= "Severe Stunting" curvelabelattrs=(Weight=bold) 
								curvelabelpos=max curvelabelloc=inside  lineattrs=(thickness=0);
	Series x=months y=length / markers MARKERATTRS=(color=black  size=1.75pct symbol=circlefilled)lineattrs=(pattern=2);
	yaxis label="Length (cm)" values=(&LenMin to &LenMax by 5) grid; *Can change axis based on age and size of babies;
	Xaxis label="Age (months)" values=(0 to &Agemax by 1) grid offsetmin=0 offsetmax=0; *Can change axis based on age of babies;
RUN;

PROC SGPLOT data=withbaby_weight NOAUTOLEGEND;
	Title "Weight for Length"; *Can change labels to native language;
	Series x=length y=SD3_Pos;
	series x=length y=SD2_Pos;
	inset "Obesity" /noborder position=topleft textattrs=(weight=bold);
	Band x=length upper = &WtMax  lower=SD3_Pos / fillattrs=(color=gray)  transparency=0.5;
	Band x=length upper=SD3_Pos lower=SD2_Pos / fillattrs=(color=gray) transparency=0.75;
	Series x=length y=SD05_Pos / Curvelabel="Overweight" curvelabelattrs=(Weight=bold)
								curvelabelpos=max curvelabelloc=inside lineattrs=(thickness=0);
	Series x=length y=SD2_Neg /;
	Series x=length y=SD3_Neg /;
	Series x=length y=SD45_Neg /	curvelabel="Wasting"  curvelabelattrs=(Weight=bold) 
								curvelabelpos=max curvelabelloc=inside lineattrs=(thickness=0);
	Series x=length y=SD1_Neg / curvelabel="Normal" curvelabelattrs=(Weight=bold)
								curvelabelpos=end curvelabelloc=inside lineattrs=(thickness=0);
	Band x=length upper=SD2_Neg lower=SD3_Neg / fillattrs=(color=gray) transparency=0.75;
	Band x=length upper=SD3_Neg lower=0 / fillattrs=(color=gray)  transparency=0.5;
	Series x=length y=SD8_Neg/curvelabel= "Severe Wasting" curvelabelattrs=(Weight=bold) 
								curvelabelpos=max curvelabelloc=inside lineattrs=(thickness=0) ;
	Series x=length y=weight / markers MARKERATTRS=(color=black  size=1.75pct symbol=circlefilled) lineattrs=(pattern=2);
	yaxis label="Weight(kg)" values=(0 to &WtMax by 2.5) grid offsetmin=0 offsetmax=0;
	Xaxis label="Length(cm)" values=(&LenMin to &LenMax by 5) grid offsetmin=0 offsetmax=0;
RUN;

ODS Graphics off;
ODS HTML close;

%mend;
	
